# Supplementary material for: Use of principle component analysis to quantitatively score the equine metabolic syndrome phenotype in an Arabian horse population
Source: PLoS One. 2018 Jul 12;13(7):e0200583. doi: 10.1371/journal.pone.0200583 (PMC6042766; doi:10.1371/journal.pone.0200583)
Supplement: S1 Table — (XLSX) [file pone.0200583.s001.xlsx]

## Sheet: Sheet1
S1 Table. Raw diagnostic measures, derived normalized measures and resulting factor scores and clusters for the sampled population of horses.
Horse ID	Sex	YOB	AGE @ SAMPLING	AVG RESEARCHER BCS	OWNER BCS	ACTH (pg/mL)	LEPTIN (ng/mL)	INSULIN (uIU/mL)	GLUCOSE	MIRG	CHOLESTEROL (mg/dL)	TRIGLYCERIDES (mg/dL)	NECK CIRCUMFERENCE (in)	HEART GIRTH (in)	HEIGHT (in)	HEART GIRTH/ HEIGHT	NECK CIRC/ HEIGHT	Factor1 (EMS)	Factor2 (PPID)	Cluster
UFL_2203	Gelding	1995	19	6.5	7	35.6	3.66	16.23	93	7.26788	74	11	39	71	63.5	1.11811	0.614173	-0.573593	0.0459806	1
UFL_2204	Female	2001	13	5.75	5.5	41.7	1.26	20.46	95	8.28025	53	10	34	68.5	60	1.14167	0.566667	-1.02088	-0.959462	1
UFL_2205	Gelding	1994	20	5.75	6	72.7	3.5	30.25	97	10.1937	102	30	36	67.5	57.5	1.17391	0.626087	-0.117034	0.586129	3
UFL_2206	Gelding	2005	9	5.75	5.5	42	2.22	14.77	95	6.57929	81	11	34	69.5	62	1.12097	0.548387	-1.10947	-1.24483	1
UFL_2207	Gelding	2004	10	5.75	5	51.3	2.97	17.02	93	7.51898	77	9	34	63	62.5	1.008	0.544	-1.70026	-1.28644	1
UFL_2209	Gelding	1993	21	5.25	4	57.8	6.03	8.25	97	4.13554	90	24	35	68	61	1.11475	0.57377	-0.929939	0.443628	3
UFL_2210	Gelding	2002	12	6.25	5.5	41.2	3.41	16.47	105	6.16962	76	14	39	70	62	1.12903	0.629032	-0.4983	-0.718006	1
UFL_2211	Gelding	2003	11	4.5	4.5	47	3.15	15.44	83	8.33362	71	24	37	69	61.5	1.12195	0.601626	-1.01665	-0.88552	1
UFL_2212	Female	2004	10	7	6.5	45.1	8.38	42.44	91	12.8337	88	29	38	72	59	1.22034	0.644068	0.898269	-0.654117	2
UFL_2213	Female	2006	8	7.5	7	24	3.23	10.2	80	6.49576	74	23	34	69.5	59	1.17797	0.576271	-0.0769904	-1.31828	1
UFL_2214	Female	1983	31	4.25	4.4	132	2.08	16.95	89	8.00524	76	10	33.5	65	55	1.18182	0.609091	-0.960641	1.67218	3
UFL_2215	Female	2002	12	7.5	7.5	26.1	22.37	20.77	94	8.49503	86	22	37.5	70.5	58	1.21552	0.646552	1.62937	-0.297865	2
UFL_2216	Gelding	2004	10	6.25	6.5	38.9	2.94	9.98	94	4.9925	82	26	35	71.5	60	1.19167	0.583333	-0.321622	-0.922444	1
UFL_2217	Female	2000	14	8.75	9	34.3	12.6	31.61	99	10.1238	84	34	37.5	72.5	57	1.27193	0.657895	1.88023	-0.105678	2
UFL_2219	Gelding	1992	22	7.16667	7.2	35.6	6.19	9.12	81	5.85584	88	19	34	68	58	1.17241	0.586207	-0.0432824	0.558196	3
UFL_2220	Female	1999	15	7	4.5	77.5	4.74	34.48	96	11.0263	90	56	34	65.75	56.5	1.16372	0.60177	0.322445	-0.150685	2
UFL_2221	Female	2001	13	8	8	40.4	5.93	32.24	98	10.3732	91	78	37.25	74	59	1.25424	0.631356	1.44001	-0.195977	2
UFL_2222	Gelding	2004	10	6.83333	5	42.1	0.76	6.44	90	3.84597	96	18	35.5	72	60	1.2	0.591667	-0.261603	-0.827531	1
UFL_2223	Female	2000	14	5.83333	6	40.4	2.14	7.19	87	4.38932	86	27	34	65.5	58	1.12931	0.586207	-0.816208	-0.45865	1
UFL_2224	Female	1989	25	4.63333	4.9	1250	4.95	10.06	81	6.30272	101	32	36	68.5	57	1.20175	0.631579	-0.151707	1.99501	3
UFL_2225	Gelding	1990	24	5.16667	5	46.1	2.88	10.01	88	5.52138	85	20	34	66	59.5	1.10924	0.571429	-1.19266	0.696116	3
UFL_2226	Female	2000	14	7.5	6	73	2.78	26.32	96	9.57238	85	31	34	69.5	58	1.19828	0.586207	0.213861	-0.412402	2
UFL_2227	Female	2001	13	6.33333	4.8	36.2	4.11	11.76	84	6.69094	102	34	32	68	59	1.15254	0.542373	-0.484799	-0.498174	1
UFL_2228	Gelding	1998	16	8.83333	6.1	32.5	8.52	10.32	82	6.30095	86	25	37	70	58	1.2069	0.637931	1.04075	-0.0318345	2
UFL_2229	Female	1999	15	8.33333	6	120	6.13	17.82	106	6.43861	80	23	33.5	71.5	57	1.25439	0.587719	0.774213	-0.239431	2
UFL_2231	Gelding	1980	34	6.5	4.9	486	6.73	16.1	83	8.58938	133	33	38	67	56	1.19643	0.678571	0.687029	2.97745	3
UFL_2232	Female	1997	17	3.33333	4.1	28.5	1	18.46	104	6.77795	76	9	32	66	59.5	1.10924	0.537815	-1.9911	-0.318565	1
UFL_2233	Gelding	2005	9	4.83333		33.1	3.66	41.88	90	13.0037	93	18	33	67	61.5	1.08943	0.536585	-1.22556	-1.15912	1
UFL_2234	Gelding	1994	20	8.25	5.1	65.7	5.07	38.48	95	11.6952	105	31	39	69	59	1.16949	0.661017	0.835345	0.633112	2
UFL_2235	Gelding	2000	14	8.5	7.5	48.1	9.06	24.45	93	9.58983	94	43	33.5	68.5	55.5	1.23423	0.603604	1.23133	-0.192187	2
UFL_2238	Gelding	1998	16	7.25	4.7	62.1	4.89	28.3	100	9.41047	83	57	41	71	62	1.14516	0.66129	0.514932	0.0206079	2
UFL_2241	Female	1998	16	6.16667	6	59.3	3.43	17.74	93	7.74266	73	38	34	68	54.5	1.24771	0.623853	0.300779	-0.0742694	2
UFL_2242	Female	1995	19	7.5	5	92.1	6.19	15.8	95	6.90935	66	26	35.5	72	58	1.24138	0.612069	0.579335	0.178287	2
UFL_2243	Female	1995	19	6.33333	6	69.9	3.73	11.03	97	5.14032	82	34	37	73	61	1.19672	0.606557	-0.0860106	0.270816	3
UFL_2244	Female	1993	21	5.66667	4	72.6	1.51	10.33	86	5.85513	79	17	32.5	68	58	1.17241	0.560345	-0.865332	0.301253	3
UFL_2245	Female	1990	24	3.66667	4	119	3.57	12.37	88	6.46888	93	28	33	68	59.5	1.14286	0.554622	-1.33034	0.876344	3
UFL_2246	Female	1991	23	6.5	5	37.5	5.13	23.49	84	10.9105	93	27	32.5	69	59	1.16949	0.550847	-0.248822	0.653027	3
UFL_2247	Gelding	1997	17	7.33333	6	101	9.87	13.99	95	6.32283	108	32	36.5	72.5	61	1.18852	0.598361	0.553163	0.285832	2
UFL_2248	Gelding	2005	9	6.5	6.1	12	7.24	10.74	97	5.03874	86	36	36.5	71	61.5	1.15447	0.593496	-0.0709339	-0.973151	1
UFL_2249	Gelding	2002	12	6.5	5.5	35	0.77	6.17	89	3.79118	107	13	34	64	57	1.12281	0.596491	-0.760797	-0.5688	1
UFL_2250	Gelding	1999	15	7.5	7.4	77	7.61	11.05	94	5.38858	91	27	36	71.5	59	1.21186	0.610169	0.542364	-0.108396	2
UFL_2251	Female	1986	28	5.5	4.3	448	5.61	19.44	93	8.25121	107	52	32	68.5	58.5	1.17094	0.547009	-0.322574	1.71996	3
UFL_2252	Female	1990	24	6.66667	6	476	5.6	6.01	82	4.22046	82	20	34	70	57	1.22807	0.596491	0.120531	1.1106	3
UFL_2253	Gelding	2002	12	6.66667	6.5	24.5	4.03	11.65	91	5.88169	74	34	34	69	58.5	1.17949	0.581197	-0.170939	-0.760041	1
UFL_2254	Female	2001	13	6.16667	6.2	55.7	3.76	15.56	99	6.43719	103	27	36	67	58	1.15517	0.62069	-0.218862	-0.30375	1
UFL_2255	Female	2000	14	7.16667	6	57.9	6.03	18.79	93	8.06001	81	29	34	68	56	1.21429	0.607143	0.427356	-0.343039	2
UFL_2256	Gelding	1996	18	8.16667	5.4	74.4	4.83	17.31	98	7.05013	98	56	34.5	69.5	58.5	1.18803	0.589744	0.60685	0.253945	2
UFL_2257	Gelding	1997	17	8.16667	7.5	60.3	3.71	17.23	102	6.63664	79	49	36.5	71	59	1.20339	0.618644	0.646536	0.0133137	2
UFL_2258	Female	1989	25	6.66667	2.7	317	3.94	9.19	103	4.11456	114	31	36.25	70	61	1.14754	0.594262	-0.270739	1.33127	3
UFL_2259	Female	1995	19	8.66667	7.8	1109	11.69	15.52	84	8.20998	82	23	32.25	70.25	54.5	1.28899	0.591743	1.53027	0.957241	2
UFL_2260	Gelding	1982	32	4.75	2.5	1085	2.21	13.16	83	7.41216	107	19	34	63	59	1.0678	0.576271	-1.36024	2.44595	3
UFL_2261	Gelding	1988	26	6	5	41	2.85	6.94	81	4.77943	81	29	34	65	59	1.10169	0.576271	-0.964999	0.901437	3
UFL_2263	Female	1998	16	5.66667	5	33.8	4.25	18.45	88	8.64447	86	27	34	68.5	59	1.16102	0.576271	-0.501538	-0.187928	1
UFL_2264	Gelding	2000	14	5	4.8	56.2	3.59	13.01	80	7.79044	98	13	34.5	67.5	59.5	1.13445	0.579832	-0.928434	-0.351746	1
UFL_2265	Female	2000	14	7.83333		21.6	8.11	43.61	88	13.5819	90	37	35	76	62	1.22581	0.564516	0.82425	-0.360085	2
UFL_2266	Gelding	2000	14	6.33333	5.3	40.2	4.65	11.82	90	6.04477	71	19	34	74	62	1.19355	0.548387	-0.426835	-0.617552	1
UFL_2267	Female	1993	21	5.16667		25.4	4.56	23.32	95	9.02236	97	59	37	68	59	1.15254	0.627119	-0.158617	0.71465	3
UFL_2268	Female	2002	12	5.83333		24.6	1.54	10.13	96	4.89568	77	19	34	71	61	1.16393	0.557377	-0.86509	-0.847224	1
UFL_2270	Gelding	2004	10	8.16667		19.1	5.15	20.68	80	10.842	92	26	32.5	71.5	58	1.23276	0.560345	0.620086	-0.895576	2
UFL_2271	Gelding	2006	8	8		18.8	9.18	37.5	91	12.3463	81	54	35	70	56	1.25	0.625	1.43966	-0.944365	2
UFL_2272	Female	2004	10	8.25		16.1	12.6	26.48	81	12.4322	96	69	37.5	69	54	1.27778	0.694444	2.33196	-0.306329	2
UFL_2273	Female	2005	9	7.75		12.9	8.31	26.84	96	9.6831	77	46	34	69	57.5	1.2	0.591304	0.740554	-1.01514	2
UFL_2274	Female	1991	23	6		26.1	3.03	14.72	82	8.20378	101	10	34	69	56	1.23214	0.607143	-0.081203	0.873806	3
UFL_2275	Female	2006	8	8		14.4	8.08	20.08	88	9.16273	73	29	36.5	72	56	1.28571	0.651786	1.39312	-0.981556	2
